# Supplementary material for: Dietary Essential Amino Acid Restriction Promotes Hyperdipsia via Hepatic FGF21
Source: Nutrients. 2021 Apr 26;13(5):1469. doi: 10.3390/nu13051469 (PMC8144947; doi:10.3390/nu13051469)
Supplement: Supplementary file 1 [file nutrients-13-01469-s001.zip]

Archive with 1 entries (1 files):
- nutrients-1143342-supplementary.pdf
